# Supplementary material for: Long-Chain Alkylthio Cyclodextrin Derivatives for Modulation of Quorum-Sensing-Based Bioluminescence in Aliivibrio fischeri Model System
Source: Int J Mol Sci. 2024 Jun 28;25(13):7139. doi: 10.3390/ijms25137139 (PMC11241527; doi:10.3390/ijms25137139)
Supplement: Supplementary file 1 [file ijms-25-07139-s001.zip]

Archive with 1 entries (1 files):
- ijms-2999306-supplementary.pdf
